# Supplementary material for: Spatial Distribution and Retention in Loblolly Pine Seedlings of Exogenous dsRNAs Applied through Roots
Source: Int J Mol Sci. 2022 Aug 15;23(16):9167. doi: 10.3390/ijms23169167 (PMC9409306; doi:10.3390/ijms23169167)
Supplement: Supplementary file 1 [file ijms-23-09167-s001.zip]

Archive with 1 entries (1 files):
- ijms-1856673-supplementary.pdf
